# Supplementary material for: Assessing the Impact of Meteorological Factors on COVID-19 Seasonality in Metropolitan Chennai, India
Source: Toxics. 2022 Aug 1;10(8):440. doi: 10.3390/toxics10080440 (PMC9414974; doi:10.3390/toxics10080440)
Supplement: Supplementary file 1 [file toxics-10-00440-s001.zip]

Archive with 1 entries (1 files):
- toxics-1808626-SM.pdf
